# Supplementary material for: Whole‐Genome Resequencing Reveals Polygenic Signatures of Directional and Balancing Selection on Alternative Migratory Life Histories
Source: Mol Ecol. 2024 Nov 4;33(23):e17538. doi: 10.1111/mec.17538 (PMC11589691; doi:10.1111/mec.17538)
Supplement: Supplementary file 1 — Tables S1–S10 [file MEC-33-e17538-s002.xlsx]

## Sheet: Table S1. 
Table S1. Per sample summary of raw read quality and predicted coverage based on genome length.
Sample id	Paired end reads	Coverage
CT_A001_F	45186266	5.72
CT_A002_F	47924584	6.07
CT_A003_F	49360103	6.25
CT_A004_F	47855582	6.06
CT_A005_F	45915961	5.81
CT_A006_F	55743869	7.06
CT_A007_F	41974757	5.31
CT_A008_F	48486787	6.14
CT_A009_F	56781223	7.19
CT_A010_F	42232518	5.35
CT_A011_M	50121602	6.34
CT_A012_M	40304951	5.1
CT_A013_M	45980819	5.82
CT_A014_M	46513520	5.89
CT_A015_M	45064778	5.7
CT_A016_M	41994513	5.32
CT_A017_M	50090104	6.34
CT_A018_M	50446152	6.39
CT_A019_M	44776217	5.67
CT_A020_M	41472665	5.25
CT_B021_F	43962865	5.56
CT_B022_F	44981690	5.69
CT_B023_F	48536884	6.14
CT_B024_F	40740758	5.16
CT_B025_F	41975008	5.31
CT_B026_F	46335566	5.87
CT_B027_F	42493517	5.38
CT_B028_F	40652057	5.15
CT_B029_F	44528033	5.64
CT_B031_M	44704905	5.66
CT_B032_M	53110233	6.72
CT_B033_M	42652634	5.4
CT_B034_M	41305717	5.23
CT_B035_M	42560342	5.39
CT_B036_M	56114911	7.1
CT_B037_M	45479676	5.76
CT_B038_M	58204101	7.37
CT_B039_M	50240204	6.36
CT_B040_M	40159263	5.08
EF_A041_F	45182327	5.72
EF_A042_F	52422794	6.64
EF_A043_F	48997057	6.2
EF_A044_F	50630884	6.41
EF_A045_F	46577047	5.9
EF_A046_F	41290163	5.23
EF_A047_F	46765223	5.92
EF_A048_F	47512142	6.01
EF_A049_F	56328004	7.13
EF_A050_F	41527146	5.26
EF_A051_F	44322093	5.61
EF_A052_F	47419408	6
EF_A053_M	40201452	5.09
EF_A054_M	42186815	5.34
EF_A055_M	61060835	7.73
EF_A056_M	47330895	5.99
EF_A057_M	40354888	5.11
EF_A058_M	43279781	5.48
EF_A059_M	45593310	5.77
EF_A060_M	45350167	5.74
EF_A061_M	41506807	5.25
EF_A062_M	48651375	6.16
EF_B063_F	42476255	5.38
EF_B064_F	58257150	7.37
EF_B065_F	40918289	5.18
EF_B066_F	42689417	5.4
EF_B067_F	65163949	8.25
EF_B068_F	57524970	7.28
EF_B069_F	48084825	6.09
EF_B070_F	64981827	8.23
EF_B071_F	54032425	6.84
EF_B072_F	50865464	6.44
EF_B073_F	54786191	6.93
EF_B074_F	48202877	6.1
EF_B075_M	44530556	5.64
EF_B076_M	52144912	6.6
EF_B077_M	43205902	5.47
EF_B078_M	45845497	5.8
EF_B079_M	41846564	5.3
EF_B080_M	41682659	5.28
EF_B081_M	42402394	5.37
EF_B082_M	46884881	5.93
EF_B083_M	41495541	5.25
RO_A084_F	50380867	6.38
RO_A085_F	54177186	6.86
RO_A086_F	53946749	6.83
RO_A087_F	46648748	5.9
RO_A088_F	70401721	8.91
RO_A089_F	42636254	5.4
RO_A090_F	49742827	6.3
RO_A091_F	45933631	5.81
RO_A092_F	48001963	6.08
RO_A093_F	43658242	5.53
RO_A094_F	40767572	5.16
RO_A095_M	42659921	5.4
RO_A096_M	39904531	5.05
RO_A097_M	43877675	5.55
RO_A098_M	46954799	5.94
RO_A099_M	52042971	6.59
RO_A100_M	43005684	5.44
RO_A101_M	46027316	5.83
RO_A102_M	42256148	5.35
RO_A103_M	52250277	6.61
RO_A104_M	46267667	5.86
RO_A105_M	53165055	6.73
RO_A106_M	40597335	5.14
RO_A107_M	61862358	7.83
RO_B108_F	44744142	5.66
RO_B109_F	47010903	5.95
RO_B110_F	49780646	6.3
RO_B111_F	42597887	5.39
RO_B113_F	45398527	5.75
RO_B114_F	41134995	5.21
RO_B115_M	44764019	5.67
RO_B116_M	44042949	5.58
RO_B117_M	42831344	5.42
RO_B118_M	48033333	6.08
RO_B119_M	41330262	5.23
RO_B120_M	48081592	6.09
RO_B121_M	41404421	5.24
RO_B122_M	41444226	5.25
RO_B123_M	45183454	5.72
RO_B124_M	45580456	5.77
RO_B125_M	41784560	5.29
RO_B126_M	42124876	5.33
RO_B127_M	42812216	5.42
RY_A128_F	41643199	5.27
RY_A129_F	52602783	6.66
RY_A130_F	40984990	5.19
RY_A131_F	39843630	5.04
RY_A132_F	51764788	6.55
RY_A133_F	40037510	5.07
RY_A134_F	40872239	5.17
RY_A135_F	56457979	7.15
RY_A137_M	42388049	5.37
RY_A138_M	43261965	5.48
RY_A139_M	42055978	5.32
RY_A140_M	44281213	5.61
RY_A141_M	48221337	6.1
RY_A142_M	42642761	5.4
RY_A143_M	40689159	5.15
RY_A144_M	40343901	5.11
RY_A145_M	46625753	5.9
RY_B147_F	42080408	5.33
RY_B148_F	47441909	6.01
RY_B149_F	45387792	5.75
RY_B150_F	59766458	7.57
RY_B151_F	42799209	5.42
RY_B152_F	40753373	5.16
RY_B153_F	64434249	8.16
RY_B154_F	39906796	5.05
RY_B155_F	41077929	5.2
RY_B156_F	39882465	5.05
RY_B157_M	41387317	5.24
RY_B158_M	42074200	5.33
RY_B159_M	47948005	6.07
RY_B160_M	43155245	5.46
RY_B161_M	43810239	5.55
RY_B162_M	41769857	5.29
RY_B163_M	45143936	5.71
WE_A165_F	46601687	5.9
WE_A166_F	49792153	6.3
WE_A167_F	54696163	6.92
WE_A168_F	41964687	5.31
WE_A169_F	44634290	5.65
WE_A170_F	41955239	5.31
WE_A171_F	47389477	6
WE_A172_F	43770454	5.54
WE_A174_M	41894808	5.3
WE_A175_M	46849736	5.93
WE_A176_M	49188443	6.23
WE_A177_M	41225238	5.22
WE_A179_M	45098532	5.71
WE_A180_M	48986263	6.2
WE_A183_M	43603469	5.52
WE_B184_F	48167453	6.1
WE_B185_F	50927180	6.45
WE_B186_F	41764753	5.29
WE_B187_F	48007427	6.08
WE_B188_F	41380732	5.24
WE_B189_F	53055625	6.72
WE_B190_F	40184797	5.09
WE_B191_F	43050240	5.45
WE_B192_F	40288631	5.1
WE_B193_F	44953760	5.69
WE_B194_M	46479993	5.88
WE_B195_M	52543911	6.65
WE_B196_M	53935407	6.83
WE_B197_M	47639242	6.03
WE_B198_M	48397507	6.13
WE_B199_M	40899756	5.18
WE_B200_M	42966451	5.44
WE_B201_M	47031946	5.95
WE_B202_M	48937699	6.19
WE_B203_M	45514248	5.76

## Sheet: Table S2.
Table S2. Global summary of read mapping (clean and filtered reads from fastp) based on Qualimap and multiQC reports.
Number of samples	194
Mean number of mapped reads per sample	89.3 million
Mean sample coverage	4.99
Mean sample GC-content	44
Mean % aligned reads	99

## Sheet: Table S3.
Table S3. Genes (n=273) within 10kb up or downstream of AMT outliers (regions of overlap for Fst windows and C2 SNPs). Chromosome name (chr), gene name, ensemble gene id, gene start and end positions, distance from outlier windows to gene (bp, 0=range overlap), and gene description.
Chr	Gene_id	Gene	Start	End	Distance	Description
1	ENSSTUG00000000070	tfap2d	353382	388181	0	transcription factor AP-2-delta-like
1	ENSSTUG00000006594		24460542	24466618	3382
1	ENSSTUG00000006888		24473756	24476698	0	thrombomodulin
1	ENSSTUG00000001895	batf3	26736012	26742799	7201	basic leucine zipper transcriptional factor ATF-like 3
1	ENSSTUG00000001905	atf3	26754501	26758650	0	cyclic AMP-dependent transcription factor ATF-3-like
1	ENSSTUG00000026622	PTPRK	30635603	30784387	0	receptor-type tyrosine-protein phosphatase kappa-like
1	ENSSTUG00000044428	paplnb	37722436	37761016	0	papilin-like
1	ENSSTUG00000044468	erh	37761672	37766912	1672	enhancer of rudimentary homolog
2	ENSSTUG00000000630		7084578	7212283	7717	microtubule-associated protein 4-like
2	ENSSTUG00000000693	MYH6	7227211	7246607	0	myosin-7-like
2	ENSSTUG00000020243		36489554	36503168	6832
2	ENSSTUG00000020250		36503189	36510721	0
2	ENSSTUG00000020251		36513857	36532728	0	titin homolog
2	ENSSTUG00000002013	itga3b	59444738	59494507	5493	integrin subunit alpha 3
2	ENSSTUG00000002052		59503533	59616049	0	angiotensin-converting enzyme-like
2	ENSSTUG00000027045	cdh23	74309523	75022172	0	cadherin-23-like
3	ENSSTUG00000000160		10131518	10166107	0	androgen receptor-like
3	ENSSTUG00000001493	BSCL2	14322940	14330817	9183	seipin-like
3	ENSSTUG00000001591	ctsf	14333557	14345549	0	cathepsin F-like
3	ENSSTUG00000001716	eif1ad	14346414	14357079	0	eukaryotic translation initiation factor 1A domain containing
3	ENSSTUG00000001735		14358387	14359880	8387	N-acetyllactosaminide beta-1,3-N-acetylglucosaminyltransferase 2-like
3	ENSSTUG00000009658	rgs14a	35399380	35433831	0	regulator of G-protein signaling 14-like
4	ENSSTUG00000051018	adgrl4	26363281	26412265	0	adhesion G protein-coupled receptor L4
4	ENSSTUG00000002513	arpc5b	28700535	28704764	5236	actin related protein 2/3 complex, subunit 5B
4	ENSSTUG00000014598	DNAJC6	32047591	32084891	5109	putative tyrosine-protein phosphatase auxilin
5	ENSSTUG00000018724		16264987	16286963	3037	collagen type XVII alpha 1 chain
5	ENSSTUG00000018849	sfr1	16293828	16295864	0	SWI5 dependent homologous recombination repair protein 1
5	ENSSTUG00000018860	CFAP43	16295310	16313539	0	cilia and flagella associated protein 43
5	ENSSTUG00000018899		16364227	16367256	2744
5	ENSSTUG00000029672	SORCS2	38185572	38527106	0	VPS10 domain-containing receptor SorCS2-like
5	ENSSTUG00000046957	NRXN2	40778524	40910432	9568	neurexin 2
5	ENSSTUG00000000534	PPP3CA	42851269	42983747	0	protein phosphatase 3 catalytic subunit alpha
5	ENSSTUG00000000768	PEA15	54982949	55026267	0	astrocytic phosphoprotein PEA-15-like
6	ENSSTUG00000039160		12870476	12884134	0	la-related protein 4B-like
6	ENSSTUG00000039205		12906780	12926872	0	V-set domain-containing T-cell activation inhibitor 1-like
6	ENSSTUG00000039241		12915746	12943148	0
6	ENSSTUG00000039273		12939018	12941768	9018
6	ENSSTUG00000022705	fam110b	23864954	23866030	4954	family with sequence similarity 110 member B
6	ENSSTUG00000023662	CDH7	25021309	25141266	0	cadherin-7-like
6	ENSSTUG00000004935	myripb	28646293	28830252	0	rab effector MyRIP-like
6	ENSSTUG00000004963		28839261	28841577	0
6	ENSSTUG00000007315	ptprn2	30244458	30524139	0	protein tyrosine phosphatase receptor type N2
6	ENSSTUG00000011062	CDH20	32080035	32214225	0	cadherin-20-like
6	ENSSTUG00000000821		45175194	45178228	1772	patatin like phospholipase domain containing 4
6	ENSSTUG00000000835	STS	45180762	45185994	0	steroid sulfatase (microsomal), isozyme S
6	ENSSTUG00000014546	actr3	46758485	46771353	0	actin-related protein 3-like
7	ENSSTUG00000036832	znf710a	2330594	2336115	3885	zinc finger protein 710-like
7	ENSSTUG00000036862	idh2	2337938	2349334	0	isocitrate dehydrogenase (NADP(+)) 2
7	ENSSTUG00000037223		2355360	2367854	0	retinol dehydrogenase 12-like
7	ENSSTUG00000037236		2369236	2370804	9236	ankyrin repeat domain-containing protein 34C-like
7	ENSSTUG00000038194	FRMD5	2528596	2639016	0	FERM domain-containing protein 5-like
7	ENSSTUG00000006401	pard6a	6032127	6070893	0	partitioning defective 6 homolog alpha-like
7	ENSSTUG00000015797	CDH13	8095100	8585503	0	cadherin-13-like
7	ENSSTUG00000016107		8178705	8179885	8705
7	ENSSTUG00000014510		10924604	10928369	0
7	ENSSTUG00000014517	ntrk3a	10931574	11187080	1574	NT-3 growth factor receptor-like
7	ENSSTUG00000011216	CERK	17848512	17875218	4782	ceramide kinase-like
7	ENSSTUG00000027195	znf609a	20922508	21100790	0	zinc finger protein 609
8	ENSSTUG00000041209	KCNIP4	13737551	13911871	0	Kv channel-interacting protein 4-like
8	ENSSTUG00000041307		13744288	13745499	0
8	ENSSTUG00000031150	zgc:103586	16786513	16788458	6513	cytidine deaminase-like
8	ENSSTUG00000031167	fis1	16788816	16795473	8816	mitochondrial fission 1 protein-like
9	ENSSTUG00000004003		4759038	4759636	9038
9	ENSSTUG00000004155	EDIL3	5291550	5591286	0	EGF-like repeat and discoidin I-like domain-containing protein 3
9	ENSSTUG00000009015	CUX2	14329666	14451553	0	cut like homeobox 2
9	ENSSTUG00000009139	MTMR3	14457568	14477612	0	myotubularin-related protein 3-like
9	ENSSTUG00000015788	RHOF	15112579	15125862	4138	rho-related GTP-binding protein RhoF-like
9	ENSSTUG00000015808	hpdb	15147453	15152588	7453	4-hydroxyphenylpyruvate dioxygenase-like
9	ENSSTUG00000020389	TMEM132C	16373278	16599993	0	transmembrane protein 132C-like
9	ENSSTUG00000022714		16796699	16875685	0	hemicentin-1-like
9	ENSSTUG00000017757	ABCA2	35531878	35676675	0	ATP-binding cassette sub-family A member 2-like
9	ENSSTUG00000004291	dhfr	40804024	40812645	7355	dihydrofolate reductase
9	ENSSTUG00000004327	ankrd34bb	40824069	40827887	0	ankyrin repeat domain-containing protein 34B-like
9	ENSSTUG00000004338	fam151b	40831940	40838581	1940	protein FAM151B-like
10	ENSSTUG00000033974	khdrbs2	33227906	33341868	7906	KH domain-containing, RNA-binding, signal transduction-associated protein 2-like
10	ENSSTUG00000024681		38411274	38415182	1274	BTB (POZ) domain containing 17a
11	ENSSTUG00000031104	aip	4049415	4054532	5468	AH receptor-interacting protein-like
11	ENSSTUG00000031121	cdk2ap2	4058725	4064573	0	cyclin-dependent kinase 2-associated protein 2-like
12	ENSSTUG00000010600	cd276	16021667	16099921	79	CD276 antigen-like
12	ENSSTUG00000010637	ubl7b	16082278	16104570	0	ubiquitin-like protein 7
12	ENSSTUG00000010687	SHF	16114185	16224935	4185	SH2 domain-containing adapter protein F-like
12	ENSSTUG00000017391	dkk3a	17864748	17870281	9719	dickkopf-related protein 3-like
12	ENSSTUG00000031484	usp47	17872168	17892335	0	ubiquitin carboxyl-terminal hydrolase 47-like
12	ENSSTUG00000035920	CLEC3A	17894641	17896441	0	tetranectin-like protein
12	ENSSTUG00000035931	vat1l	17898736	17929667	0	vesicle amine transport 1 like
12	ENSSTUG00000038650	CPNE7	18125159	18163897	0	copine-7-like
12	ENSSTUG00000021009	olfm1b	56697255	56761067	0	noelin-like
12	ENSSTUG00000031577		68029975	68036679	3321
12	ENSSTUG00000031734	tjp2a	68039918	68075370	0	tight junction protein ZO-2-like
13	ENSSTUG00000009993		20453555	20455273	4727
13	ENSSTUG00000009999	rack1	20460587	20465814	0	guanine nucleotide-binding protein subunit beta-2-like 1
13	ENSSTUG00000010213	nme5	20467172	20469050	0	NME/NM23 family member 5
13	ENSSTUG00000010243	hnrnpaba	20473547	20477073	3547	heterogeneous nuclear ribonucleoprotein A/B-like
13	ENSSTUG00000023110	PTGIR	50114688	50166794	3206	prostacyclin receptor-like
14	ENSSTUG00000002950	mkrn2	3038869	3091340	0	probable E3 ubiquitin-protein ligase makorin-2
14	ENSSTUG00000016029	smarcd1	6911468	6940873	9127	SWI/SNF-related matrix-associated actin-dependent regulator of chromatin subfamily D member 1
14	ENSSTUG00000016407	asic1b	6967545	7089624	7545	acid-sensing ion channel 1-like
14	ENSSTUG00000015536	ADORA1	10294230	10304417	4230	adenosine receptor A1-like
14	ENSSTUG00000014367	pdzrn3b	18261938	18415698	0	E3 ubiquitin-protein ligase PDZRN3-B-like
14	ENSSTUG00000018894		20734738	20751075	0	PHD finger protein 20-like
14	ENSSTUG00000018936	arhgap46a	20754079	20814717	0	rho GTPase-activating protein 39-like
14	ENSSTUG00000018981	sulf2a	20816533	20914730	0	extracellular sulfatase Sulf-2-like
14	ENSSTUG00000019588	id1	21006848	21007948	6848	DNA-binding protein inhibitor ID-1-like
14	ENSSTUG00000019605	NCOA3	21013958	21047332	0	nuclear receptor coactivator 3-like
14	ENSSTUG00000008336	ATAD3A	30521936	30534249	5751	ATPase family AAA domain-containing protein 3-like
14	ENSSTUG00000008395	TMEM240	30538342	30542907	0	transmembrane protein 240-like
14	ENSSTUG00000008427	ssu72	30545843	30553466	0	RNA polymerase II subunit A C-terminal domain phosphatase SSU72
14	ENSSTUG00000008459	ora4	30555005	30556215	0	olfactory receptor class A-like protein 4
14	ENSSTUG00000008474		30557001	30559058	0
14	ENSSTUG00000008528	ccnl1b	30559555	30563351	0	cyclin-L1-like
14	ENSSTUG00000008787	VWA1	30568025	30573314	0	von Willebrand factor A domain-containing protein 1-like
14	ENSSTUG00000022773		33160202	33242850	0
14	ENSSTUG00000022895		33200945	33201002	8998
14	ENSSTUG00000048073	txnrd3	49758470	49785811	0	thioredoxin reductase 1, cytoplasmic-like
15	ENSSTUG00000006853	GRAMD1B	17874594	18041350	0	protein Aster-B-like
15	ENSSTUG00000007019		17969982	17971407	0
15	ENSSTUG00000007845		20388234	20752317	0	double C2-like domain-containing protein beta
15	ENSSTUG00000020542	cxadr	35462410	35523956	2410	coxsackievirus and adenovirus receptor homolog
15	ENSSTUG00000002670	nalf2	42207140	42252282	0	transmembrane protein FAM155B-like
15	ENSSTUG00000015715	ptpn11a	51712287	51722727	2287	tyrosine-protein phosphatase non-receptor type 11
16	ENSSTUG00000048632	IP6K1	5334083	5400863	0	inositol hexakisphosphate kinase 1
16	ENSSTUG00000026277	RNF213	12755593	12817720	0	E3 ubiquitin-protein ligase rnf213-alpha-like
16	ENSSTUG00000018753	zgc:64106	18479905	18495530	0	retinol dehydrogenase 12-like
16	ENSSTUG00000018757		18504365	18504791	4365
16	ENSSTUG00000018765		18519612	18521487	8513	T-cell surface glycoprotein CD8 alpha chain-like
16	ENSSTUG00000018775		18540437	18547757	0	uncharacterized LOC115150217
16	ENSSTUG00000019144	RAD54L2	18839672	18870972	9028	helicase ARIP4-like
16	ENSSTUG00000020086	bap1	18871154	18890593	0	ubiquitin carboxyl-terminal hydrolase BAP1-like
16	ENSSTUG00000021679	BSN	18892489	19107264	2489	protein bassoon-like
16	ENSSTUG00000021700		18897665	18903993	7665
16	ENSSTUG00000003039	SPRYD3	28094357	28211694	0	SPRY domain-containing protein 3-like
16	ENSSTUG00000004415	LRP1	28974283	29146011	0	low-density lipoprotein receptor-related protein 1-like
16	ENSSTUG00000015142	SRGAP3	30415881	30521824	0	SLIT-ROBO Rho GTPase-activating protein 3-like
16	ENSSTUG00000027652	eefsec	32302667	32322992	0	eukaryotic elongation factor, selenocysteine-tRNA specific
16	ENSSTUG00000027661	ruvbl1	32323170	32336907	0	ruvB-like 1
16	ENSSTUG00000001861	mustn1a	32337506	32339612	0	musculoskeletal embryonic nuclear protein 1-like
16	ENSSTUG00000002068	SFMBT1	32344771	32366322	0	scm-like with four MBT domains protein 1
16	ENSSTUG00000002405	RFT1	32368465	32376547	0	RFT1 homolog
16	ENSSTUG00000002467	prkcda	32378420	32404719	8420	protein kinase C delta type-like
16	ENSSTUG00000004487	CAMTA1	35529438	35695377	4623	calmodulin-binding transcription activator 1-like
16	ENSSTUG00000004498	vamp3	35713217	35730082	3217	vesicle associated membrane protein 3
16	ENSSTUG00000004514	per3	35743364	35766946	3054	period circadian protein homolog 2-like
16	ENSSTUG00000004551	uts2b	35768935	35770021	0	urotensin 2
16	ENSSTUG00000004581	mxra8a	35775147	35797383	0	matrix remodeling-associated protein 8-like
16	ENSSTUG00000034194	MAGI3	39453415	39599076	0	membrane-associated guanylate kinase, WW and PDZ domain-containing protein 3-like
16	ENSSTUG00000034290	LRIG2	39614012	39623376	4012	leucine-rich repeats and immunoglobulin-like domains protein 2
16	ENSSTUG00000035821	grm6b	45550879	45580121	0	metabotropic glutamate receptor 6-like
16	ENSSTUG00000035875	traip	45581565	45585960	0	TRAF interacting protein
16	ENSSTUG00000035963	mon1a	45588014	45599176	0	MON1 secretory trafficking family member A
16	ENSSTUG00000048264	tcta	49390970	49398184	1816	T-cell leukemia translocation-altered gene protein homolog
16	ENSSTUG00000048271		49400608	49401627	0
16	ENSSTUG00000048278	wdr82	49417205	49439895	0	WD repeat-containing protein 82
16	ENSSTUG00000021317	tead3b	52633776	52654679	5321	transcriptional enhancer factor TEF-5-like
16	ENSSTUG00000021445	smpd2a	52663175	52676534	0	sphingomyelin phosphodiesterase 2
16	ENSSTUG00000021463	PKP1	52677614	52696443	0	plakophilin-1-like
16	ENSSTUG00000029968	mapk14b	54817210	54861910	0	mitogen-activated protein kinase 14A-like
16	ENSSTUG00000032405	PCBP2	56745866	56765612	5866	poly(rC)-binding protein 2-like
17	ENSSTUG00000040318	tal1	11654595	11659961	39	T-cell acute lymphocytic leukemia protein 1 homolog
17	ENSSTUG00000040325		11664184	11670184	0	PDZK1-interacting protein 1-like
17	ENSSTUG00000040337	patj	11674596	11941332	4596	inaD-like protein
17	ENSSTUG00000018910	GAN	23182677	23202170	0	gigaxonin-like
17	ENSSTUG00000048334	tmem266	29841064	29934943	0	transmembrane protein 266
18	ENSSTUG00000008606	ide	23336151	23388570	0	insulin-degrading enzyme-like
18	ENSSTUG00000008753	marchf5	23392004	23443825	2004	E3 ubiquitin-protein ligase MARCH5
18	ENSSTUG00000008176	slc8a1b	42918412	43095884	0	sodium/calcium exchanger 1-like
19	ENSSTUG00000027226	TENM2	7741394	8104868	0	teneurin-2-like
19	ENSSTUG00000035955	rasa4	16613375	16685859	0	ras GTPase-activating protein 4-like
19	ENSSTUG00000036237	CLIP2	16691592	16786672	0	CAP-Gly domain containing linker protein 2
19	ENSSTUG00000021859		43064316	43153082	0	gamma-aminobutyric acid receptor subunit beta-4-like
19	ENSSTUG00000004469		54143923	54146219	3781
20	ENSSTUG00000048404		15865882	16018795	0	zinc finger protein GLI2-like
20	ENSSTUG00000050623	sestd1	19964099	20034537	0	SEC14 domain and spectrin repeat-containing protein 1
20	ENSSTUG00000008523	STK39	39800533	39831740	0	serine/threonine kinase 39
20	ENSSTUG00000010036	B3GALT1	39835042	39836031	0	beta-1,3-galactosyltransferase 1
20	ENSSTUG00000021502	agr1	45067213	45074636	0	anterior gradient protein 3-like
20	ENSSTUG00000021506	traf3ip1	45077336	45118036	7336	TRAF3-interacting protein 1-like
20	ENSSTUG00000022067	gjc4b	45560636	45570869	0	gap junction gamma-1 protein-like
20	ENSSTUG00000022968	si:ch211-184m13.4	52922889	52928569	1431	G-protein coupled receptor 183-like
21	ENSSTUG00000036052	nebl	5960719	5979754	0	LIM zinc-binding domain-containing Nebulette-like
21	ENSSTUG00000036092	dnajc1	5979304	5987783	0	dnaJ homolog subfamily C member 1-like
21	ENSSTUG00000028039		15541792	15586971	0	cyclic AMP-dependent transcription factor ATF-6 alpha-like
21	ENSSTUG00000028057	OLFML2B	15588029	15593216	8029	olfactomedin-like protein 2B
21	ENSSTUG00000049287	ESYT2	20942175	20998077	0	extended synaptotagmin-2-like
21	ENSSTUG00000049670		21006684	21149059	6684	receptor-type tyrosine-protein phosphatase N2-like
21	ENSSTUG00000024201		38666344	38739303	0	CUGBP Elav-like family member 5
22	ENSSTUG00000019088	nr5a2	4841807	4946042	0	nuclear receptor subfamily 5 group A member 2
22	ENSSTUG00000005726	PALM	11690670	11751983	0	paralemmin-1-like
22	ENSSTUG00000010631		12892667	12942153	0	AT-rich interactive domain-containing protein 3A-like
22	ENSSTUG00000010648		12949036	12959624	0	CTD small phosphatase-like protein 2
22	ENSSTUG00000048855	nlgn1	24001265	24272723	0	neuroligin-1-like
23	ENSSTUG00000044695	pdxp	2213426	2217475	3426	pyridoxal phosphate phosphatase-like
23	ENSSTUG00000025506		17928972	17943365	6635	glutamine synthetase-like
23	ENSSTUG00000025531	ARRDC1	17951857	17991282	0	arrestin domain-containing protein 1-like
23	ENSSTUG00000025588		18003373	18054059	0	myosin-IIIb-like
23	ENSSTUG00000044648	CACNA1B	25648092	25863597	0	voltage-dependent N-type calcium channel subunit alpha-1B-like
23	ENSSTUG00000009332	ODF2	37593789	37610647	0	outer dense fiber protein 2-like
23	ENSSTUG00000009351		37612633	37612899	0
23	ENSSTUG00000009355	ddt	37616919	37621132	0	D-dopachrome decarboxylase-A-like
23	ENSSTUG00000026013	slc27a6	44068119	44106067	0	long-chain fatty acid transport protein 6-like
24	ENSSTUG00000018342	ddx18	8722223	8735891	0	ATP-dependent RNA helicase DDX18-like
24	ENSSTUG00000019067		8732895	8733029	2895
24	ENSSTUG00000019068	gjc4b	8747555	8763342	0	gap junction gamma-1 protein-like
24	ENSSTUG00000027878	ITGB2	9944143	9968369	0	integrin beta-2-like
24	ENSSTUG00000030650	vil1	9969176	10001380	0	villin-1-like
24	ENSSTUG00000030894	zgc:66484	10004015	10005361	0	zgc:66484
24	ENSSTUG00000030913	CYP27A1	10008277	10028873	0	sterol 26-hydroxylase, mitochondrial-like
24	ENSSTUG00000030962		10014321	10014993	4321
24	ENSSTUG00000037518	dars1	10569085	10603473	0	aspartate–tRNA ligase, cytoplasmic-like
24	ENSSTUG00000049731	SLC4A10	13010507	13060486	0	sodium-driven chloride bicarbonate exchanger-like
24	ENSSTUG00000050358	gcgb	13063606	13064962	0	glucagon-1-like
24	ENSSTUG00000050426		13065946	13076899	0	dipeptidyl peptidase 4-like
24	ENSSTUG00000037325		29240279	29300191	0	TSC22 domain family protein 1-like
24	ENSSTUG00000037332		29263344	29303717	0	TSC22 domain family protein 1-like
24	ENSSTUG00000010632	hycc2	49806880	49968826	0	family with sequence similarity 126 member B
25	ENSSTUG00000030477	dact1	15897748	15911731	7748	dapper homolog 1-like
25	ENSSTUG00000009594	DAAM1	18213446	18281220	0	disheveled-associated activator of morphogenesis 1-like
25	ENSSTUG00000034966	mark3a	24230130	24274255	0	MAP/microtubule affinity-regulating kinase 3-like
25	ENSSTUG00000036465		24274452	24278921	0	creatine kinase, testis isozyme-like
25	ENSSTUG00000036567		24274471	24274707	0
25	ENSSTUG00000036571	trmt61a	24279716	24295008	0	tRNA (adenine(58)-N(1))-methyltransferase catalytic subunit TRMT61A-like
25	ENSSTUG00000036583	bag5	24324889	24341043	0	BAG family molecular chaperone regulator 5-like
26	ENSSTUG00000019595	SST	322581	330183	2581	somatostatin-2-like
26	ENSSTUG00000020512	SIDT2	12822567	12848538	0	SID1 transmembrane family member 2-like
26	ENSSTUG00000020428	eif3k	13673062	13681227	0	eukaryotic translation initiation factor 3 subunit K-like
27	ENSSTUG00000014993	cemip2	27938349	27983427	0	cell surface hyaluronidase-like
28	ENSSTUG00000015183		6284058	6359699	301	guanine nucleotide-binding protein G(k) subunit alpha-like
28	ENSSTUG00000035841	pink1	16509378	16513115	6885	serine/threonine-protein kinase PINK1, mitochondrial-like
28	ENSSTUG00000035856	agmat	16514040	16527574	0	agmatinase
28	ENSSTUG00000035903	DNAJC16	16521535	16529228	0	dnaJ homolog subfamily C member 16-like
28	ENSSTUG00000036266	casp9	16529249	16535728	0	caspase 9
28	ENSSTUG00000036522	HSPG2	16539201	16731461	9201	basement membrane-specific heparan sulfate proteoglycan core protein-like
28	ENSSTUG00000038198	DLGAP4	22702712	22826907	0	disks large-associated protein 4-like
28	ENSSTUG00000037724	TOX2	32356851	32489165	6851	thymocyte selection-associated high mobility group box protein TOX-like
28	ENSSTUG00000032625	prickle2a	45176305	45270004	0	prickle-like protein 2
29	ENSSTUG00000006537	ano1a	35799541	35853884	9541	anoctamin-1-like
29	ENSSTUG00000012081	tspan4a	37491750	37594581	0	tetraspanin-4-like
29	ENSSTUG00000040477		45110607	45205661	4339	regulator of G-protein signaling 3-like
30	ENSSTUG00000046979	mapk14a	6410655	6440718	0	mitogen-activated protein kinase 14A
30	ENSSTUG00000027970	dip2ba	6728191	6808743	0	disco-interacting protein 2 homolog B-A
30	ENSSTUG00000048985	calcoco1a	9415314	9424161	0	calcium-binding and coiled-coil domain-containing protein 1-like
30	ENSSTUG00000004337	bin2a	13633092	13639016	984	bridging integrator 2-like
30	ENSSTUG00000004358		13642539	13646593	0	uncharacterized LOC115167999
30	ENSSTUG00000004396	racgap1	13645773	13654715	0	Rac GTPase activating protein 1
30	ENSSTUG00000004879		13655271	13694555	5271	inactive dipeptidyl peptidase 10-like
30	ENSSTUG00000036081	sema3h	23347824	23382348	7652	semaphorin-3ab-like
30	ENSSTUG00000036242	borcs6	23387290	23395608	0	BLOC-1-related complex subunit 6-like
30	ENSSTUG00000036257		23391913	23392930	0
30	ENSSTUG00000047250	SRPK3	35392908	35404742	2908	SRSF protein kinase 3-like
30	ENSSTUG00000038031		39625589	39628801	5589
31	ENSSTUG00000015876	COPS7B	3378092	3382952	8092	COP9 signalosome complex subunit 7b-like
31	ENSSTUG00000010338	dhrs1	10425564	10432930	0	dehydrogenase/reductase 1
31	ENSSTUG00000045446	gata6	12268431	12275477	0	GATA-binding factor 6-B-like
31	ENSSTUG00000011412	dlgap1a	20521811	20645657	0	disks large-associated protein 1-like
31	ENSSTUG00000013324	tesk2	21605507	21627756	0	dual specificity testis-specific protein kinase 2-like
31	ENSSTUG00000013345	tmem53	21628766	21632828	0	transmembrane protein 53-like
32	ENSSTUG00000023086	prrg2	2391603	2397583	2417	proline rich and Gla domain 2
32	ENSSTUG00000023092	PRR12	2400647	2431381	0	proline rich 12
34	ENSSTUG00000047608		2072441	2073440	0
34	ENSSTUG00000018231	col8a2	26332919	26424018	0	collagen alpha-2(VIII) chain-like
35	ENSSTUG00000020771	hsf2	21404405	21410372	4405	heat shock factor protein 2-like
36	ENSSTUG00000046053	hey1	10576046	10578904	1096	hairy/enhancer-of-split related with YRPW motif protein 1-like
36	ENSSTUG00000046070		10587052	10596620	0	stathmin-2-like
37	ENSSTUG00000041341	rps19	11416946	11420044	0	40S ribosomal protein S19
37	ENSSTUG00000025817	znrf2b	15653780	15742661	7339	zinc and ring finger 2
37	ENSSTUG00000025850	NOD1	15752744	15786652	0	nucleotide-binding oligomerization domain-containing protein 1-like
37	ENSSTUG00000045940		24972329	24978456	1544	uncharacterized LOC115177183
37	ENSSTUG00000045951	tnfb	24988711	24990625	0	tumor necrosis factor-like
37	ENSSTUG00000046011		24992518	25048973	2518	gamma-aminobutyric acid type B receptor subunit 1-like
37	ENSSTUG00000039439	mbpb	30160912	30206712	0	myelin basic protein-like
37	ENSSTUG00000043852	TENT5A	31911669	31916144	3856	terminal nucleotidyltransferase 5A-like
37	ENSSTUG00000043908	IBTK	31931932	31974357	1932	inhibitor of Bruton tyrosine kinase-like
40	ENSSTUG00000046287	ppp6r2a	12756085	12772388	7612	serine/threonine-protein phosphatase 6 regulatory subunit 2-like
40	ENSSTUG00000047272	sbf1	12775074	12844190	0	myotubularin-related protein 5-like

## Sheet: Table S4. 
Table S4. Biological processes GO term enrichment results for 273 AMT genes. Go terms with p< 0.01 (weight Fihser) shown.
GO.ID	Term	Annotated	Significant	Expected	weightFisher
GO:0046173	polyol biosynthetic process	11	3	0.17	8.3e-05
GO:0007165	signal transduction	659	14	10.29	0.00065
GO:0071222	cellular response to lipopolysaccharide	10	2	0.16	0.00289
GO:0070661	leukocyte proliferation	10	2	0.16	0.00289
GO:0099054	presynapse assembly	11	2	0.17	0.00351
GO:0001503	ossification	11	2	0.17	0.00351
GO:1903037	regulation of leukocyte cell-cell adhesion	12	2	0.19	0.00419
GO:0050863	regulation of T cell activation	12	2	0.19	0.00419
GO:0042445	hormone metabolic process	12	2	0.19	0.00419
GO:0045785	positive regulation of cell adhesion	13	2	0.2	0.00492
GO:0006694	steroid biosynthetic process	13	2	0.2	0.00492
GO:0097435	supramolecular fiber organization	78	3	1.22	0.00642
GO:0006493	protein O-linked glycosylation	16	2	0.25	0.00746
GO:0071840	cellular component organization	609	15	9.51	0.01279
GO:0044249	cellular biosynthetic process	620	11	9.69	0.01559
GO:0008284	positive regulation of cell proliferation	26	2	0.41	0.01917
GO:0006955	immune response	81	3	1.27	0.023
GO:0070925	organelle assembly	79	4	1.23	0.02647
GO:0006869	lipid transport	35	2	0.55	0.03348
GO:0017144	drug metabolic process	36	2	0.56	0.03527
GO:0060271	cilium assembly	39	2	0.61	0.04084
GO:0030334	regulation of cell migration	41	2	0.64	0.04473
GO:0008104	protein localization	144	3	2.25	0.0477

## Sheet: Table S5. 
Table S5. Genes that overlapped between putative AMT genes (n=273) with differentially expressed (DE) genes in smolts vs. non-smolts (Wynne et al., 2021).
Chr	Gene_id	Gene	Start	End	Description
1	ENSSTUG00000026622	PTPRK	30635603	30784387	receptor-type tyrosine-protein phosphatase kappa-like
2	ENSSTUG00000000630		7084578	7212283	microtubule-associated protein 4-like
2	ENSSTUG00000002013	itga3b	59444738	59494507	integrin subunit alpha 3
6	ENSSTUG00000039160		12870476	12884134	la-related protein 4B-like
6	ENSSTUG00000004963	ugt2b	28839261	28841577
6	ENSSTUG00000000821		45175194	45178228	like phospholipase domain containing 4
16	ENSSTUG00000026277	RNF213	12755593	12817720	E3 ubiquitin-protein ligase rnf213-alpha-like
24	ENSSTUG00000050426		13065946	13076899	dipeptidyl peptidase 4-like
36	ENSSTUG00000046053	hey1	10576046	10578904	hairy/enhancer-of-split related with YRPW motif protein 1-like

## Sheet: Table S6.
Table S6. The number of AMT outlier windows (n=310) and associated genes (n=273) assigned to one of four groups based on TD. Note 28 genes were assigned to more than one ZTD group.
ZTD_group	Windows	Genes
LA_LR	11	5
LA_MHR	27	38
MHA_LR	91	93
MHA_MHR	181	165

## Sheet: Table S7. A-D) 
Table S7. A-D) Genes associated with (within 10kb up or downstream) AMT outliers assigned to the four ZTD groups. Columns indicate chromosome name (chr), gene name, ensemble gene id, gene start and end positions, distance from outlier windows to gene (bp, 0=range overlap), and gene description.
(A) ZTD LA_LR									(B) ZTD LA_MHR									(C) ZTD MHA_LR									(D) MHA_MHR
Chr	Gene_id	Gene	Start	End	Distance	Description			Chr	Gene_id	Gene	Start	End	Distance	Description			Chr	Gene_id	Gene	Start	End	Distance	Description			Chr	Gene_id	Gene	Start	End	Distance	Description
16	ENSSTUG00000003039	SPRYD3	28094357	28211694	0	SPRY domain-containing protein 3-like			5	ENSSTUG00000018724		16264987	16286963	3037	collagen type XVII alpha 1 chain			2	ENSSTUG00000020243		36489554	36503168	6832				1	ENSSTUG00000000070	tfap2d	353382	388181	0	transcription factor AP-2-delta-like
19	ENSSTUG00000035955	rasa4	16613375	16685859	0	ras GTPase-activating protein 4-like			5	ENSSTUG00000018849	sfr1	16293828	16295864	0	SWI5 dependent homologous recombination repair protein 1			2	ENSSTUG00000020250		36503189	36510721	0				1	ENSSTUG00000006594		24460542	24466618	3382
19	ENSSTUG00000036237	CLIP2	16691592	16786672	1592	CAP-Gly domain containing linker protein 2			5	ENSSTUG00000018860	CFAP43	16295310	16313539	0	cilia and flagella associated protein 43			2	ENSSTUG00000020251		36513857	36532728	0	titin homolog			1	ENSSTUG00000006888		24473756	24476698	0	thrombomodulin
26	ENSSTUG00000019595	SSTR2	322581	330183	2581	somatostatin-2-like			7	ENSSTUG00000011216	CERK	17848512	17875218	4782	ceramide kinase-like			2	ENSSTUG00000002013	itga3b	59444738	59494507	5493	integrin subunit alpha 3			1	ENSSTUG00000001895	batf3	26736012	26742799	7201	basic leucine zipper transcriptional factor ATF-like 3
31	ENSSTUG00000010338	dhrs1	10425564	10432930	0	dehydrogenase/reductase 1			8	ENSSTUG00000041209	KCNIP4	13737551	13911871	0	Kv channel-interacting protein 4-like			2	ENSSTUG00000002052		59503533	59616049	0	angiotensin-converting enzyme-like			1	ENSSTUG00000001905	atf3	26754501	26758650	0	cyclic AMP-dependent transcription factor ATF-3-like
									8	ENSSTUG00000041307		13744288	13745499	0				2	ENSSTUG00000027045	cdh23	74309523	75022172	0	cadherin-23-like			1	ENSSTUG00000026622	PTPRK	30635603	30784387	0	receptor-type tyrosine-protein phosphatase kappa-like
									9	ENSSTUG00000009015	CUX2	14329666	14451553	0	cut like homeobox 2			3	ENSSTUG00000009658	rgs14a	35399380	35433831	0	regulator of G-protein signaling 14-like			1	ENSSTUG00000044428	paplnb	37722436	37761016	0	papilin-like
									9	ENSSTUG00000009139	MTMR3	14457568	14477612	7568	myotubularin-related protein 3-like			5	ENSSTUG00000046957	NRXN2	40778524	40910432	9568	neurexin 2			1	ENSSTUG00000044468	erh	37761672	37766912	1672	enhancer of rudimentary homolog
									12	ENSSTUG00000031484	usp47	17872168	17892335	0	ubiquitin carboxyl-terminal hydrolase 47-like			6	ENSSTUG00000039160		12870476	12884134	0	la-related protein 4B-like			2	ENSSTUG00000000630		7084578	7212283	7717	microtubule-associated protein 4-like
									12	ENSSTUG00000035920	CLEC3A	17894641	17896441	0	tetranectin-like protein			6	ENSSTUG00000039205		12906780	12926872	0	V-set domain-containing T-cell activation inhibitor 1-like			2	ENSSTUG00000000693	MYH6	7227211	7246607	0	myosin-7-like
									12	ENSSTUG00000035931	vat1l	17898736	17929667	0	vesicle amine transport 1 like			6	ENSSTUG00000039241		12915746	12943148	0				2	ENSSTUG00000027045	cdh23	74309523	75022172	0	cadherin-23-like
									14	ENSSTUG00000008427	ssu72	30545843	30553466	6534	RNA polymerase II subunit A C-terminal domain phosphatase SSU72			6	ENSSTUG00000039273		12939018	12941768	9018				3	ENSSTUG00000000160		10131518	10166107	0	androgen receptor-like
									14	ENSSTUG00000008459	ora4	30555005	30556215	3785	olfactory receptor class A-like protein 4			6	ENSSTUG00000023662	CDH7	25021309	25141266	0	cadherin-7-like			3	ENSSTUG00000001493	BSCL2	14322940	14330817	9183	seipin-like
									14	ENSSTUG00000008474		30557001	30559058	942				6	ENSSTUG00000004935	myripb	28646293	28830252	0	rab effector MyRIP-like			3	ENSSTUG00000001591	ctsf	14333557	14345549	0	cathepsin F-like
									14	ENSSTUG00000008528	ccnl1b	30559555	30563351	0	cyclin-L1-like			6	ENSSTUG00000007315	ptprn2	30244458	30524139	0	protein tyrosine phosphatase receptor type N2			3	ENSSTUG00000001716	eif1ad	14346414	14357079	0	eukaryotic translation initiation factor 1A domain containing
									14	ENSSTUG00000008787	VWA1	30568025	30573314	0	von Willebrand factor A domain-containing protein 1-like			6	ENSSTUG00000011062	CDH20	32080035	32214225	0	cadherin-20-like			3	ENSSTUG00000001735		14358387	14359880	8387	N-acetyllactosaminide beta-1,3-N-acetylglucosaminyltransferase 2-like
									15	ENSSTUG00000007845		20388234	20752317	0	double C2-like domain-containing protein beta			7	ENSSTUG00000036832	znf710a	2330594	2336115	3885	zinc finger protein 710-like			4	ENSSTUG00000051018	adgrl4	26363281	26412265	0	adhesion G protein-coupled receptor L4
									16	ENSSTUG00000021317	tead3b	52633776	52654679	5321	transcriptional enhancer factor TEF-5-like			7	ENSSTUG00000036862	idh2	2337938	2349334	0	isocitrate dehydrogenase (NADP(+)) 2			4	ENSSTUG00000002513	arpc5b	28700535	28704764	5236	actin related protein 2/3 complex, subunit 5B
									16	ENSSTUG00000021445	smpd2a	52663175	52676534	0	sphingomyelin phosphodiesterase 2			7	ENSSTUG00000037223		2355360	2367854	0	retinol dehydrogenase 12-like			4	ENSSTUG00000014598	DNAJC6	32047591	32084891	5109	putative tyrosine-protein phosphatase auxilin
									16	ENSSTUG00000021463	PKP1	52677614	52696443	7614	plakophilin-1-like			7	ENSSTUG00000037236		2369236	2370804	9236	ankyrin repeat domain-containing protein 34C-like			5	ENSSTUG00000018899		16364227	16367256	2744
									18	ENSSTUG00000008606	ide	23336151	23388570	0	insulin-degrading enzyme-like			7	ENSSTUG00000038194	FRMD5	2528596	2639016	0	FERM domain-containing protein 5-like			5	ENSSTUG00000029672	SORCS2	38185572	38527106	0	VPS10 domain-containing receptor SorCS2-like
									18	ENSSTUG00000008753	marchf5	23392004	23443825	2004	E3 ubiquitin-protein ligase MARCH5			8	ENSSTUG00000031150	zgc:103586	16786513	16788458	6513	cytidine deaminase-like			5	ENSSTUG00000000534	PPP3CA	42851269	42983747	0	protein phosphatase 3 catalytic subunit alpha
									21	ENSSTUG00000036052	nebl	5960719	5979754	0	LIM zinc-binding domain-containing Nebulette-like			8	ENSSTUG00000031167	fis1	16788816	16795473	8816	mitochondrial fission 1 protein-like			5	ENSSTUG00000000768	PEA15	54982949	55026267	0	astrocytic phosphoprotein PEA-15-like
									21	ENSSTUG00000036092	dnajc1	5979304	5987783	0	dnaJ homolog subfamily C member 1-like			9	ENSSTUG00000004003		4759038	4759636	9038				6	ENSSTUG00000022705	fam110b	23864954	23866030	4954	family with sequence similarity 110 member B
									21	ENSSTUG00000028039		15541792	15586971	0	cyclic AMP-dependent transcription factor ATF-6 alpha-like			9	ENSSTUG00000004155	EDIL3	5291550	5591286	0	EGF-like repeat and discoidin I-like domain-containing protein 3			6	ENSSTUG00000023662	CDH7	25021309	25141266	0	cadherin-7-like
									21	ENSSTUG00000028057	OLFML2B	15588029	15593216	8029	olfactomedin-like protein 2B			9	ENSSTUG00000020389	TMEM132C	16373278	16599993	0	transmembrane protein 132C-like			6	ENSSTUG00000004935	myripb	28646293	28830252	0	rab effector MyRIP-like
									23	ENSSTUG00000025506		17928972	17943365	6635	glutamine synthetase-like			10	ENSSTUG00000033974	khdrbs2	33227906	33341868	7906	KH domain-containing, RNA-binding, signal transduction-associated protein 2-like			6	ENSSTUG00000004963		28839261	28841577	0
									23	ENSSTUG00000025531	ARRDC1	17951857	17991282	0	arrestin domain-containing protein 1-like			12	ENSSTUG00000010600	cd276	16021667	16099921	79	CD276 antigen-like			6	ENSSTUG00000011062	CDH20	32080035	32214225	0	cadherin-20-like
									24	ENSSTUG00000037325		29240279	29300191	0	TSC22 domain family protein 1-like			12	ENSSTUG00000010637	ubl7b	16082278	16104570	0	ubiquitin-like protein 7			6	ENSSTUG00000000821		45175194	45178228	1772	patatin like phospholipase domain containing 4
									24	ENSSTUG00000037332		29263344	29303717	0	TSC22 domain family protein 1-like			12	ENSSTUG00000010687	SHF	16114185	16224935	4185	SH2 domain-containing adapter protein F-like			6	ENSSTUG00000000835	STS	45180762	45185994	0	steroid sulfatase (microsomal), isozyme S
									30	ENSSTUG00000004337	bin2a	13633092	13639016	984	bridging integrator 2-like			12	ENSSTUG00000038650	CPNE7	18125159	18163897	0	copine-7-like			6	ENSSTUG00000014546	actr3	46758485	46771353	0	actin-related protein 3-like
									30	ENSSTUG00000004358		13642539	13646593	0	uncharacterized LOC115167999			14	ENSSTUG00000018894		20734738	20751075	0	PHD finger protein 20-like			7	ENSSTUG00000006401	pard6a	6032127	6070893	0	partitioning defective 6 homolog alpha-like
									30	ENSSTUG00000004396	racgap1	13645773	13654715	0	Rac GTPase activating protein 1			14	ENSSTUG00000018936	arhgap46a	20754079	20814717	0	rho GTPase-activating protein 39-like			7	ENSSTUG00000015797	CDH13	8095100	8585503	0	cadherin-13-like
									30	ENSSTUG00000004879		13655271	13694555	5271	inactive dipeptidyl peptidase 10-like			14	ENSSTUG00000018981	sulf2a	20816533	20914730	0	extracellular sulfatase Sulf-2-like			7	ENSSTUG00000016107		8178705	8179885	8705
									31	ENSSTUG00000045446	gata6	12268431	12275477	0	GATA-binding factor 6-B-like			14	ENSSTUG00000019588	id1	21006848	21007948	6848	DNA-binding protein inhibitor ID-1-like			7	ENSSTUG00000014510		10924604	10928369	0
									37	ENSSTUG00000045940		24972329	24978456	1544	uncharacterized LOC115177183			14	ENSSTUG00000019605	NCOA3	21013958	21047332	0	nuclear receptor coactivator 3-like			7	ENSSTUG00000014517	ntrk3a	10931574	11187080	1574	NT-3 growth factor receptor-like
									37	ENSSTUG00000045951	tnfb	24988711	24990625	0	tumor necrosis factor-like			15	ENSSTUG00000020542	cxadr	35462410	35523956	2410	coxsackievirus and adenovirus receptor homolog			7	ENSSTUG00000027195	znf609a	20922508	21100790	0	zinc finger protein 609
									37	ENSSTUG00000046011		24992518	25048973	2518	gamma-aminobutyric acid type B receptor subunit 1-like			16	ENSSTUG00000026277	RNF213	12755593	12817720	0	E3 ubiquitin-protein ligase rnf213-alpha-like			9	ENSSTUG00000004155	EDIL3	5291550	5591286	0	EGF-like repeat and discoidin I-like domain-containing protein 3
																		16	ENSSTUG00000018753	zgc:64106	18479905	18495530	0	retinol dehydrogenase 12-like			9	ENSSTUG00000009015	CUX2	14329666	14451553	0	cut like homeobox 2
																		16	ENSSTUG00000018765		18519612	18521487	8513	T-cell surface glycoprotein CD8 alpha chain-like			9	ENSSTUG00000009139	MTMR3	14457568	14477612	0	myotubularin-related protein 3-like
																		16	ENSSTUG00000018775		18540437	18547757	0	uncharacterized LOC115150217			9	ENSSTUG00000015788	RHOF	15112579	15125862	4138	rho-related GTP-binding protein RhoF-like
																		16	ENSSTUG00000019144	RAD54L2	18839672	18870972	9028	helicase ARIP4-like			9	ENSSTUG00000015808	hpdb	15147453	15152588	7453	4-hydroxyphenylpyruvate dioxygenase-like
																		16	ENSSTUG00000020086	bap1	18871154	18890593	0	ubiquitin carboxyl-terminal hydrolase BAP1-like			9	ENSSTUG00000022714		16796699	16875685	0	hemicentin-1-like
																		16	ENSSTUG00000021679	BSN	18892489	19107264	2489	protein bassoon-like			9	ENSSTUG00000017757	ABCA2	35531878	35676675	0	ATP-binding cassette sub-family A member 2-like
																		16	ENSSTUG00000021700		18897665	18903993	7665				9	ENSSTUG00000004291	dhfr	40804024	40812645	7355	dihydrofolate reductase
																		16	ENSSTUG00000004415	LRP1	28974283	29146011	0	low-density lipoprotein receptor-related protein 1-like			9	ENSSTUG00000004327	ankrd34bb	40824069	40827887	0	ankyrin repeat domain-containing protein 34B-like
																		16	ENSSTUG00000027652	eefsec	32302667	32322992	0	eukaryotic elongation factor, selenocysteine-tRNA specific			9	ENSSTUG00000004338	fam151b	40831940	40838581	1940	protein FAM151B-like
																		16	ENSSTUG00000027661	ruvbl1	32323170	32336907	0	ruvB-like 1			10	ENSSTUG00000024681		38411274	38415182	1274	BTB (POZ) domain containing 17a
																		16	ENSSTUG00000001861	mustn1a	32337506	32339612	0	musculoskeletal embryonic nuclear protein 1-like			11	ENSSTUG00000031104	aip	4049415	4054532	5468	AH receptor-interacting protein-like
																		16	ENSSTUG00000002068	SFMBT1	32344771	32366322	0	scm-like with four MBT domains protein 1			11	ENSSTUG00000031121	cdk2ap2	4058725	4064573	0	cyclin-dependent kinase 2-associated protein 2-like
																		16	ENSSTUG00000002405	RFT1	32368465	32376547	0	RFT1 homolog			12	ENSSTUG00000017391	dkk3a	17864748	17870281	9719	dickkopf-related protein 3-like
																		16	ENSSTUG00000002467	prkcda	32378420	32404719	8420	protein kinase C delta type-like			12	ENSSTUG00000031484	usp47	17872168	17892335	0	ubiquitin carboxyl-terminal hydrolase 47-like
																		16	ENSSTUG00000004487	CAMTA1	35529438	35695377	4623	calmodulin-binding transcription activator 1-like			12	ENSSTUG00000035920	CLEC3A	17894641	17896441	4641	tetranectin-like protein
																		16	ENSSTUG00000004498	vamp3	35713217	35730082	3217	vesicle associated membrane protein 3			12	ENSSTUG00000035931	vat1l	17898736	17929667	8736	vesicle amine transport 1 like
																		16	ENSSTUG00000004514	per3	35743364	35766946	3054	period circadian protein homolog 2-like			12	ENSSTUG00000021009	olfm1b	56697255	56761067	0	noelin-like
																		16	ENSSTUG00000004551	uts2b	35768935	35770021	0	urotensin 2			12	ENSSTUG00000031577		68029975	68036679	3321
																		16	ENSSTUG00000004581	mxra8a	35775147	35797383	0	matrix remodeling-associated protein 8-like			12	ENSSTUG00000031734	tjp2a	68039918	68075370	0	tight junction protein ZO-2-like
																		16	ENSSTUG00000034194	MAGI3	39453415	39599076	924	membrane-associated guanylate kinase, WW and PDZ domain-containing protein 3-like			13	ENSSTUG00000009993		20453555	20455273	4727
																		16	ENSSTUG00000034290	LRIG2	39614012	39623376	4012	leucine-rich repeats and immunoglobulin-like domains protein 2			13	ENSSTUG00000009999	rack1	20460587	20465814	0	guanine nucleotide-binding protein subunit beta-2-like 1
																		16	ENSSTUG00000035821	grm6b	45550879	45580121	0	metabotropic glutamate receptor 6-like			13	ENSSTUG00000010213	nme5	20467172	20469050	0	NME/NM23 family member 5
																		16	ENSSTUG00000035875	traip	45581565	45585960	0	TRAF interacting protein			13	ENSSTUG00000010243	hnrnpaba	20473547	20477073	3547	heterogeneous nuclear ribonucleoprotein A/B-like
																		16	ENSSTUG00000035963	mon1a	45588014	45599176	0	MON1 secretory trafficking family member A			13	ENSSTUG00000023110	PTGIR	50114688	50166794	3206	prostacyclin receptor-like
																		19	ENSSTUG00000036237	CLIP2	16691592	16786672	0	CAP-Gly domain containing linker protein 2			14	ENSSTUG00000002950	mkrn2	3038869	3091340	0	probable E3 ubiquitin-protein ligase makorin-2
																		20	ENSSTUG00000050623	sestd1	19964099	20034537	0	SEC14 domain and spectrin repeat-containing protein 1			14	ENSSTUG00000016029	smarcd1	6911468	6940873	9127	SWI/SNF-related matrix-associated actin-dependent regulator of chromatin subfamily D member 1
																		20	ENSSTUG00000022968	si:ch211-184m13.4	52922889	52928569	1431	G-protein coupled receptor 183-like			14	ENSSTUG00000016407	asic1b	6967545	7089624	7545	acid-sensing ion channel 1-like
																		22	ENSSTUG00000010631		12892667	12942153	0	AT-rich interactive domain-containing protein 3A-like			14	ENSSTUG00000015536	ADORA1	10294230	10304417	4230	adenosine receptor A1-like
																		22	ENSSTUG00000010648		12949036	12959624	0	CTD small phosphatase-like protein 2			14	ENSSTUG00000014367	pdzrn3b	18261938	18415698	0	E3 ubiquitin-protein ligase PDZRN3-B-like
																		23	ENSSTUG00000044695	pdxp	2213426	2217475	3426	pyridoxal phosphate phosphatase-like			14	ENSSTUG00000008336	ATAD3A	30521936	30534249	5751	ATPase family AAA domain-containing protein 3-like
																		23	ENSSTUG00000044648	CACNA1B	25648092	25863597	0	voltage-dependent N-type calcium channel subunit alpha-1B-like			14	ENSSTUG00000008395	TMEM240	30538342	30542907	0	transmembrane protein 240-like
																		24	ENSSTUG00000030650	vil1	9969176	10001380	0	villin-1-like			14	ENSSTUG00000008427	ssu72	30545843	30553466	0	RNA polymerase II subunit A C-terminal domain phosphatase SSU72
																		24	ENSSTUG00000030894	zgc:66484	10004015	10005361	0	zgc:66484			14	ENSSTUG00000008459	ora4	30555005	30556215	0	olfactory receptor class A-like protein 4
																		24	ENSSTUG00000030913	CYP27A1	10008277	10028873	0	sterol 26-hydroxylase, mitochondrial-like			14	ENSSTUG00000008474		30557001	30559058	0
																		24	ENSSTUG00000030962		10014321	10014993	4321				14	ENSSTUG00000008528	ccnl1b	30559555	30563351	0	cyclin-L1-like
																		24	ENSSTUG00000037518	dars1	10569085	10603473	0	aspartate–tRNA ligase, cytoplasmic-like			14	ENSSTUG00000008787	VWA1	30568025	30573314	8025	von Willebrand factor A domain-containing protein 1-like
																		25	ENSSTUG00000009594	DAAM1	18213446	18281220	0	disheveled-associated activator of morphogenesis 1-like			14	ENSSTUG00000022773		33160202	33242850	0
																		26	ENSSTUG00000020428	eif3k	13673062	13681227	0	eukaryotic translation initiation factor 3 subunit K-like			14	ENSSTUG00000022895		33200945	33201002	8998
																		27	ENSSTUG00000014993	cemip2	27938349	27983427	0	cell surface hyaluronidase-like			14	ENSSTUG00000048073	txnrd3	49758470	49785811	0	thioredoxin reductase 1, cytoplasmic-like
																		28	ENSSTUG00000037724	TOX2	32356851	32489165	6851	thymocyte selection-associated high mobility group box protein TOX-like			15	ENSSTUG00000006853	GRAMD1B	17874594	18041350	0	protein Aster-B-like
																		28	ENSSTUG00000032625	prickle2a	45176305	45270004	0	prickle-like protein 2			15	ENSSTUG00000007019		17969982	17971407	0
																		29	ENSSTUG00000012081	tspan4a	37491750	37594581	0	tetraspanin-4-like			15	ENSSTUG00000002670	nalf2	42207140	42252282	0	transmembrane protein FAM155B-like
																		30	ENSSTUG00000036081	sema3h	23347824	23382348	7652	semaphorin-3ab-like			15	ENSSTUG00000015715	ptpn11a	51712287	51722727	2287	tyrosine-protein phosphatase non-receptor type 11
																		30	ENSSTUG00000036242	borcs6	23387290	23395608	0	BLOC-1-related complex subunit 6-like			16	ENSSTUG00000048632	IP6K1	5334083	5400863	0	inositol hexakisphosphate kinase 1
																		30	ENSSTUG00000036257		23391913	23392930	0				16	ENSSTUG00000018753	zgc:64106	18479905	18495530	0	retinol dehydrogenase 12-like
																		31	ENSSTUG00000013324	tesk2	21605507	21627756	0	dual specificity testis-specific protein kinase 2-like			16	ENSSTUG00000018757		18504365	18504791	4365
																		31	ENSSTUG00000013345	tmem53	21628766	21632828	0	transmembrane protein 53-like			16	ENSSTUG00000015142	SRGAP3	30415881	30521824	0	SLIT-ROBO Rho GTPase-activating protein 3-like
																		32	ENSSTUG00000023086	prrg2	2391603	2397583	2417	proline rich and Gla domain 2			16	ENSSTUG00000034194	MAGI3	39453415	39599076	0	membrane-associated guanylate kinase, WW and PDZ domain-containing protein 3-like
																		32	ENSSTUG00000023092	PRR12	2400647	2431381	0	proline rich 12			16	ENSSTUG00000048264	tcta	49390970	49398184	1816	T-cell leukemia translocation-altered gene protein homolog
																		36	ENSSTUG00000046053	hey1	10576046	10578904	1096	hairy/enhancer-of-split related with YRPW motif protein 1-like			16	ENSSTUG00000048271		49400608	49401627	0
																		36	ENSSTUG00000046070		10587052	10596620	0	stathmin-2-like			16	ENSSTUG00000048278	wdr82	49417205	49439895	0	WD repeat-containing protein 82
																		37	ENSSTUG00000043852	TENT5A	31911669	31916144	3856	terminal nucleotidyltransferase 5A-like			16	ENSSTUG00000021445	smpd2a	52663175	52676534	3466	sphingomyelin phosphodiesterase 2
																		37	ENSSTUG00000043908	IBTK	31931932	31974357	1932	inhibitor of Bruton tyrosine kinase-like			16	ENSSTUG00000021463	PKP1	52677614	52696443	0	plakophilin-1-like
																		40	ENSSTUG00000046287	ppp6r2a	12756085	12772388	7612	serine/threonine-protein phosphatase 6 regulatory subunit 2-like			16	ENSSTUG00000029968	mapk14b	54817210	54861910	0	mitogen-activated protein kinase 14A-like
																		40	ENSSTUG00000047272	sbf1	12775074	12844190	0	myotubularin-related protein 5-like			16	ENSSTUG00000032405	PCBP2	56745866	56765612	5866	poly(rC)-binding protein 2-like
																											17	ENSSTUG00000040318	tal1	11654595	11659961	39	T-cell acute lymphocytic leukemia protein 1 homolog
																											17	ENSSTUG00000040325		11664184	11670184	0	PDZK1-interacting protein 1-like
																											17	ENSSTUG00000040337	patj	11674596	11941332	4596	inaD-like protein
																											17	ENSSTUG00000018910	GAN	23182677	23202170	0	gigaxonin-like
																											17	ENSSTUG00000048334	tmem266	29841064	29934943	0	transmembrane protein 266
																											18	ENSSTUG00000008176	slc8a1b	42918412	43095884	0	sodium/calcium exchanger 1-like
																											19	ENSSTUG00000027226	TENM2	7741394	8104868	0	teneurin-2-like
																											19	ENSSTUG00000036237	CLIP2	16691592	16786672	0	CAP-Gly domain containing linker protein 2
																											19	ENSSTUG00000021859		43064316	43153082	0	gamma-aminobutyric acid receptor subunit beta-4-like
																											19	ENSSTUG00000004469		54143923	54146219	3781
																											20	ENSSTUG00000048404		15865882	16018795	0	zinc finger protein GLI2-like
																											20	ENSSTUG00000008523	STK39	39800533	39831740	0	serine/threonine kinase 39
																											20	ENSSTUG00000010036	B3GALT1	39835042	39836031	0	beta-1,3-galactosyltransferase 1
																											20	ENSSTUG00000021502	agr1	45067213	45074636	0	anterior gradient protein 3-like
																											20	ENSSTUG00000021506	traf3ip1	45077336	45118036	7336	TRAF3-interacting protein 1-like
																											20	ENSSTUG00000022067	gjc4b	45560636	45570869	0	gap junction gamma-1 protein-like
																											20	ENSSTUG00000022968	si:ch211-184m13.4	52922889	52928569	2889	G-protein coupled receptor 183-like
																											21	ENSSTUG00000049287	ESYT2	20942175	20998077	0	extended synaptotagmin-2-like
																											21	ENSSTUG00000049670		21006684	21149059	6684	receptor-type tyrosine-protein phosphatase N2-like
																											21	ENSSTUG00000024201		38666344	38739303	0	CUGBP Elav-like family member 5
																											22	ENSSTUG00000019088	nr5a2	4841807	4946042	0	nuclear receptor subfamily 5 group A member 2
																											22	ENSSTUG00000005726	PALM	11690670	11751983	0	paralemmin-1-like
																											22	ENSSTUG00000048855	nlgn1	24001265	24272723	0	neuroligin-1-like
																											23	ENSSTUG00000025588		18003373	18054059	0	myosin-IIIb-like
																											23	ENSSTUG00000044648	CACNA1B	25648092	25863597	0	voltage-dependent N-type calcium channel subunit alpha-1B-like
																											23	ENSSTUG00000009332	ODF2	37593789	37610647	0	outer dense fiber protein 2-like
																											23	ENSSTUG00000009351		37612633	37612899	0
																											23	ENSSTUG00000009355	ddt	37616919	37621132	0	D-dopachrome decarboxylase-A-like
																											23	ENSSTUG00000026013	slc27a6	44068119	44106067	0	long-chain fatty acid transport protein 6-like
																											24	ENSSTUG00000018342	ddx18	8722223	8735891	0	ATP-dependent RNA helicase DDX18-like
																											24	ENSSTUG00000019067		8732895	8733029	2895
																											24	ENSSTUG00000019068	gjc4b	8747555	8763342	0	gap junction gamma-1 protein-like
																											24	ENSSTUG00000027878	ITGB2	9944143	9968369	0	integrin beta-2-like
																											24	ENSSTUG00000030650	vil1	9969176	10001380	9176	villin-1-like
																											24	ENSSTUG00000030913	CYP27A1	10008277	10028873	0	sterol 26-hydroxylase, mitochondrial-like
																											24	ENSSTUG00000030962		10014321	10014993	5007
																											24	ENSSTUG00000049731	SLC4A10	13010507	13060486	0	sodium-driven chloride bicarbonate exchanger-like
																											24	ENSSTUG00000050358	gcgb	13063606	13064962	0	glucagon-1-like
																											24	ENSSTUG00000050426		13065946	13076899	0	dipeptidyl peptidase 4-like
																											24	ENSSTUG00000037325		29240279	29300191	0	TSC22 domain family protein 1-like
																											24	ENSSTUG00000037332		29263344	29303717	0	TSC22 domain family protein 1-like
																											24	ENSSTUG00000010632	hycc2	49806880	49968826	0	family with sequence similarity 126 member B
																											25	ENSSTUG00000030477	dact1	15897748	15911731	7748	dapper homolog 1-like
																											25	ENSSTUG00000034966	mark3a	24230130	24274255	0	MAP/microtubule affinity-regulating kinase 3-like
																											25	ENSSTUG00000036465		24274452	24278921	0	creatine kinase, testis isozyme-like
																											25	ENSSTUG00000036567		24274471	24274707	0
																											25	ENSSTUG00000036571	trmt61a	24279716	24295008	0	tRNA (adenine(58)-N(1))-methyltransferase catalytic subunit TRMT61A-like
																											25	ENSSTUG00000036583	bag5	24324889	24341043	0	BAG family molecular chaperone regulator 5-like
																											26	ENSSTUG00000020512	SIDT2	12822567	12848538	0	SID1 transmembrane family member 2-like
																											28	ENSSTUG00000015183		6284058	6359699	301	guanine nucleotide-binding protein G(k) subunit alpha-like
																											28	ENSSTUG00000035841	pink1	16509378	16513115	6885	serine/threonine-protein kinase PINK1, mitochondrial-like
																											28	ENSSTUG00000035856	agmat	16514040	16527574	0	agmatinase
																											28	ENSSTUG00000035903	DNAJC16	16521535	16529228	0	dnaJ homolog subfamily C member 16-like
																											28	ENSSTUG00000036266	casp9	16529249	16535728	0	caspase 9
																											28	ENSSTUG00000036522	HSPG2	16539201	16731461	9201	basement membrane-specific heparan sulfate proteoglycan core protein-like
																											28	ENSSTUG00000038198	DLGAP4	22702712	22826907	0	disks large-associated protein 4-like
																											29	ENSSTUG00000006537	ano1a	35799541	35853884	9541	anoctamin-1-like
																											29	ENSSTUG00000040477		45110607	45205661	4339	regulator of G-protein signaling 3-like
																											30	ENSSTUG00000046979	mapk14a	6410655	6440718	0	mitogen-activated protein kinase 14A
																											30	ENSSTUG00000027970	dip2ba	6728191	6808743	0	disco-interacting protein 2 homolog B-A
																											30	ENSSTUG00000048985	calcoco1a	9415314	9424161	0	calcium-binding and coiled-coil domain-containing protein 1-like
																											30	ENSSTUG00000047250	SRPK3	35392908	35404742	2908	SRSF protein kinase 3-like
																											30	ENSSTUG00000038031		39625589	39628801	5589
																											31	ENSSTUG00000015876	COPS7B	3378092	3382952	8092	COP9 signalosome complex subunit 7b-like
																											31	ENSSTUG00000011412	dlgap1a	20521811	20645657	0	disks large-associated protein 1-like
																											34	ENSSTUG00000047608		2072441	2073440	0
																											34	ENSSTUG00000018231	col8a2	26332919	26424018	0	collagen alpha-2(VIII) chain-like
																											35	ENSSTUG00000020771	hsf2	21404405	21410372	4405	heat shock factor protein 2-like
																											37	ENSSTUG00000041341	rps19	11416946	11420044	0	40S ribosomal protein S19
																											37	ENSSTUG00000025817	znrf2b	15653780	15742661	7339	zinc and ring finger 2
																											37	ENSSTUG00000025850	NOD1	15752744	15786652	0	nucleotide-binding oligomerization domain-containing protein 1-like
																											37	ENSSTUG00000039439	mbpb	30160912	30206712	0	myelin basic protein-like

## Sheet: Table S8 .
Table S8.A-B) Genes associated with (within 10kb up or downstream) AMT outliers assigned to the top 1% of ZTD in the (A) anadromous and (B) resident pools. Columns indicate chromosome name (chr), gene name, ensemble gene id, gene start and end positions and gene description.
A)								B)
Chr	Gene_id	Gene	Start	End	Description			Chr	Gene_id	Gene	Start	End	Description
1	ENSSTUG00000000070	tfap2d	353382	388181	transcription factor AP-2-delta-like			21	ENSSTUG00000049287	ESYT2	20942175	20998077	extended synaptotagmin-2-like
12	ENSSTUG00000021009	olfm1b	56697255	56761067	noelin-like			21	ENSSTUG00000049670		21006684	21149059	receptor-type tyrosine-protein phosphatase N2-like
14	ENSSTUG00000048073	txnrd3	49758470	49785811	thioredoxin reductase 1, cytoplasmic-like			30	ENSSTUG00000038031		39625589	39628801
15	ENSSTUG00000002670	nalf2	42207140	42252282	transmembrane protein FAM155B-like			37	ENSSTUG00000045940		24972329	24978456	uncharacterized LOC115177183
16	ENSSTUG00000018753	zgc:64106	18479905	18495530	retinol dehydrogenase 12-like			37	ENSSTUG00000045951	tnfb	24988711	24990625	tumor necrosis factor-like
16	ENSSTUG00000018757		18504365	18504791				37	ENSSTUG00000046011		24992518	25048973	gamma-aminobutyric acid type B receptor subunit 1-like
16	ENSSTUG00000018775		18540437	18547757	uncharacterized LOC115150217
17	ENSSTUG00000048334	tmem266	29841064	29934943	transmembrane protein 266
25	ENSSTUG00000009594	DAAM1	18213446	18281220	disheveled-associated activator of morphogenesis 1-like

## Sheet: Table S9. 
Table S9.A-B) Genes associated with (within 10kb up or downstream) AMT outliers assigned to the top 1% of Betascores in the (A) anadromous and (B) resident pools. Columns indicate chromosome name (chr), gene name, ensemble gene id, gene start and end positions and gene description.
A)									B)
Chr	Gene_id	Gene	Start	End	Description				Chr	Gene_id	Gene	Start	End	Description
6	ENSSTUG00000039205		12906780	12926872	V-set domain-containing T-cell activation inhibitor 1-like				6	ENSSTUG00000011062	CDH20	32080035	32214225	cadherin-20-like
6	ENSSTUG00000039241		12915746	12943148					14	ENSSTUG00000008336	ATAD3A	30521936	30534249	ATPase family AAA domain-containing protein 3-like
6	ENSSTUG00000039273		12939018	12941768					14	ENSSTUG00000008395	TMEM240	30538342	30542907	transmembrane protein 240-like
6	ENSSTUG00000011062	CDH20	32080035	32214225	cadherin-20-like				14	ENSSTUG00000008427	ssu72	30545843	30553466	RNA polymerase II subunit A C-terminal domain phosphatase SSU72
14	ENSSTUG00000008395	TMEM240	30538342	30542907	transmembrane protein 240-like				14	ENSSTUG00000008459	ora4	30555005	30556215	olfactory receptor class A-like protein 4
14	ENSSTUG00000008427	ssu72	30545843	30553466	RNA polymerase II subunit A C-terminal domain phosphatase SSU72				14	ENSSTUG00000008474		30557001	30559058
14	ENSSTUG00000008459	ora4	30555005	30556215	olfactory receptor class A-like protein 4				14	ENSSTUG00000008528	ccnl1b	30559555	30563351	cyclin-L1-like
14	ENSSTUG00000008474		30557001	30559058					14	ENSSTUG00000008787	VWA1	30568025	30573314	von Willebrand factor A domain-containing protein 1-like
14	ENSSTUG00000008528	ccnl1b	30559555	30563351	cyclin-L1-like				16	ENSSTUG00000018753	zgc:64106	18479905	18495530	retinol dehydrogenase 12-like
14	ENSSTUG00000008787	VWA1	30568025	30573314	von Willebrand factor A domain-containing protein 1-like				16	ENSSTUG00000018757		18504365	18504791
14	ENSSTUG00000048073	txnrd3	49758470	49785811	thioredoxin reductase 1, cytoplasmic-like				16	ENSSTUG00000018775		18540437	18547757	uncharacterized LOC115150217
16	ENSSTUG00000018753	zgc:64106	18479905	18495530	retinol dehydrogenase 12-like				21	ENSSTUG00000036052	nebl	5960719	5979754	LIM zinc-binding domain-containing Nebulette-like
16	ENSSTUG00000018757		18504365	18504791					21	ENSSTUG00000036092	dnajc1	5979304	5987783	dnaJ homolog subfamily C member 1-like
16	ENSSTUG00000018775		18540437	18547757	uncharacterized LOC115150217				21	ENSSTUG00000049287	ESYT2	20942175	20998077	extended synaptotagmin-2-like
17	ENSSTUG00000048334	tmem266	29841064	29934943	transmembrane protein 266				21	ENSSTUG00000049670		21006684	21149059	receptor-type tyrosine-protein phosphatase N2-like
21	ENSSTUG00000049287	ESYT2	20942175	20998077	extended synaptotagmin-2-like
21	ENSSTUG00000049670		21006684	21149059	receptor-type tyrosine-protein phosphatase N2-like

## Sheet: Table S10. 
Table S10.A-B) Genes associated with (within 10kb up or downstream) AMT outliers assigned to the top 1% of intersex Fst in the (A) anadromous and (B) resident pools. Columns indicate chromosome name (chr), gene name, ensemble gene id, gene start and end positions and gene description.
A)									B)
Chr	Gene_id	Gene	Start	End	Description				Chr	Gene_id	Gene	Start	End	Description
6	ENSSTUG00000039205		12906780	12926872	V-set domain-containing T-cell activation inhibitor 1-like					ENSSTUG00000006594		24460542	24466618
6	ENSSTUG00000039241		12915746	12943148						ENSSTUG00000006888		24473756	24476698	thrombomodulin
6	ENSSTUG00000011062	CDH20	32080035	32214225	cadherin-20-like					ENSSTUG00000020389	TMEM132C	16373278	16599993	transmembrane protein 132C-like
14	ENSSTUG00000018981	sulf2a	20816533	20914730	extracellular sulfatase Sulf-2-like					ENSSTUG00000007594	CDH22	52720856	52847628	cadherin-22-like
31	ENSSTUG00000011412	dlgap1a	20521811	20645657	disks large-associated protein 1-like					ENSSTUG00000002068	SFMBT1	32344771	32366322	scm-like with four MBT domains protein 1
36	ENSSTUG00000026924	jarid2b	27682013	27774715	protein Jumonji-like					ENSSTUG00000026924	jarid2b	27682013	27774715	protein Jumonji-like
36	ENSSTUG00000027319	dtnbp1b	27775608	27803268	dysbindin-like					ENSSTUG00000027319	dtnbp1b	27775608	27803268	dysbindin-like
36	ENSSTUG00000027328	SV2A	27808408	27827553	synaptic vesicle glycoprotein 2A-like					ENSSTUG00000027360	LIX1L	27840603	27856441	LIX1-like protein
										ENSSTUG00000027371		27872476	27875610	type-4 ice-structuring protein-like
